# Supplementary material for: Al3+ Modification of Graphene Oxide Membranes: Effect of Al Source
Source: Membranes (Basel). 2022 Dec 7;12(12):1237. doi: 10.3390/membranes12121237 (PMC9788489; doi:10.3390/membranes12121237)
Supplement: Supplementary file 1 [file membranes-12-01237-s001.zip]

Archive with 1 entries (1 files):
- membranes-2024694-supplementary.pdf
